# Supplementary material for: Multiparametric MRI radiomics nomogram predicts synchronous distant metastasis in rectal cancer
Source: Sci Rep. 2026 Jan 19;16:5759. doi: 10.1038/s41598-026-35973-w (PMC12894970; doi:10.1038/s41598-026-35973-w)
Supplement: Supplementary file 2 — Supplementary Material 2 [file 41598_2026_35973_MOESM2_ESM.xlsx]

## Sheet: Table S2
Table S2. 5-fold cross-validation in the training and test sets
model	tra_auc	tra_acc	tra_sen	tra_spe	tra_CI	test_auc	test_acc	test_sen	test_spe	test_CI
rad_DWI	0.72	0.67	0.67	0.67	0.65-0.81	0.59	0.62	0.68	0.56	0.5-0.72
rad_T2	0.7	0.65	0.65	0.65	0.62-0.77	0.57	0.46	0.32	0.59	0.33-0.55
rad_DWI_T2	0.76	0.68	0.63	0.72	0.69-0.83	0.63	0.63	0.68	0.59	0.52-0.74
clic	0.87	0.76	0.74	0.78	0.81-0.92	0.85	0.77	0.56	0.96	0.66-0.84
clic_rad_DWI	0.91	0.82	0.82	0.82	0.87-0.95	0.81	0.73	0.72	0.74	0.62-0.83
clic_rad_T2	0.91	0.83	0.82	0.83	0.87-0.95	0.85	0.83	0.76	0.89	0.75-0.92
clic_rad_DWI_T2	0.91	0.83	0.81	0.85	0.85-0.95	0.91	0.85	0.88	0.81	0.76-0.92
rad_DWI	0.79	0.68	0.67	0.68	0.71-0.85	0.72	0.73	0.64	0.81	0.64-0.84
rad_T2	0.73	0.66	0.65	0.67	0.64-0.81	0.5	0.46	0.8	0.15	0.39-0.56
rad_DWI_T2	0.73	0.66	0.65	0.67	0.64-0.81	0.5	0.46	0.8	0.15	0.39-0.56
clic	0.83	0.75	0.74	0.77	0.77-0.89	0.71	0.71	0.64	0.78	0.59-0.81
clic_rad_DWI	0.91	0.81	0.79	0.83	0.86-0.95	0.87	0.83	0.76	0.89	0.73-0.9
clic_rad_T2	0.92	0.8	0.79	0.82	0.88-0.95	0.85	0.81	0.76	0.85	0.7-0.88
clic_rad_DWI_T2	0.92	0.8	0.79	0.82	0.88-0.95	0.9	0.81	0.88	0.74	0.71-0.9
rad_DWI	0.73	0.68	0.67	0.68	0.64-0.8	0.7	0.62	0.68	0.56	0.5-0.72
rad_T2	0.78	0.67	0.65	0.68	0.71-0.85	0.55	0.6	0.8	0.41	0.49-0.7
rad_DWI_T2	0.75	0.68	0.67	0.68	0.67-0.82	0.64	0.63	0.72	0.56	0.53-0.74
clic	0.85	0.75	0.75	0.75	0.79-0.9	0.81	0.75	0.76	0.74	0.63-0.84
clic_rad_DWI	0.88	0.77	0.75	0.78	0.82-0.93	0.84	0.77	0.8	0.74	0.66-0.86
clic_rad_T2	0.91	0.81	0.81	0.82	0.86-0.95	0.85	0.83	0.84	0.81	0.72-0.9
clic_rad_DWI_T2	0.91	0.83	0.82	0.83	0.86-0.94	0.88	0.83	0.88	0.78	0.73-0.9
rad_DWI	0.66	0.65	0.63	0.67	0.58-0.74	0.78	0.75	0.64	0.85	0.64-0.83
rad_T2	0.74	0.66	0.65	0.67	0.67-0.81	0.79	0.75	0.72	0.78	0.63-0.84
rad_DWI_T2	0.76	0.68	0.67	0.68	0.7-0.83	0.86	0.77	0.76	0.78	0.69-0.88
clic	0.85	0.79	0.75	0.82	0.78-0.9	0.7	0.65	0.56	0.74	0.55-0.77
clic_rad_DWI	0.89	0.81	0.81	0.82	0.84-0.94	0.87	0.83	0.76	0.89	0.73-0.9
clic_rad_T2	0.88	0.85	0.84	0.85	0.83-0.94	0.86	0.81	0.76	0.85	0.71-0.89
clic_rad_DWI_T2	0.92	0.81	0.81	0.82	0.87-0.96	0.89	0.83	0.8	0.85	0.73-0.9
rad_DWI	0.75	0.65	0.71	0.69	0.65-0.84	0.81	0.71	0.76	0.67	0.59-0.83
rad_T2	0.83	0.76	0.81	0.71	0.72-0.89	0.68	0.6	0.59	0.61	0.44-0.73
rad_DWI_T2	0.77	0.66	0.66	0.67	0.70-0.83	0.82	0.71	0.76	0.67	0.62-0.86
clic	0.81	0.7	0.69	0.71	0.74-0.86	0.83	0.83	0.82	0.83	0.72-0.92
clic_rad_DWI	0.94	0.87	0.88	0.87	0.90-0.97	0.86	0.8	0.71	0.89	0.68-0.89
clic_rad_T2	0.95	0.88	0.88	0.88	0.91-0.98	0.83	0.74	0.82	0.67	0.62-0.86
clic_rad_DWI_T2	0.93	0.85	0.85	0.86	0.89-0.96	0.94	0.89	0.88	0.89	0.79-0.97
